# Supplementary material for: ﻿ Carexmalipoensis (Cyperaceae), a new species from southeast Yunnan, China
Source: PhytoKeys. 2022 Jan 7;188:19–29. doi: 10.3897/phytokeys.188.75401 (PMC8760235; doi:10.3897/phytokeys.188.75401)
Supplement: XML Treatment for Carex malipoensis [file phytokeys.188.75401-treatment1.xml]

<!DOCTYPE tp:taxon-treatment
  PUBLIC "-//TaxonX//DTD Taxonomic Treatment Publishing DTD v0 20100105//EN" "tax-treatment-NSO.dtd">
<tp:taxon-treatment xmlns:tp="http://www.plazi.org/taxpub"><tp:treatment-meta><kwd-group><label>Taxon classification</label><kwd>
              <named-content content-type="kingdom">Plantae</named-content>
            </kwd><kwd>
              <named-content content-type="order">Poales</named-content>
            </kwd><kwd>
              <named-content content-type="family">Cyperaceae</named-content>
            </kwd></kwd-group><mixed-citation publication-type="journal"><person-group><name><surname>Li</surname><given-names>Yuan-Yuan</given-names></name><name><surname>Chen</surname><given-names>Ya-Ping</given-names></name><name><surname>Jiang</surname><given-names>Li-Qiong</given-names></name><name><surname>Liu</surname><given-names>En-De</given-names></name><name><surname>Luo</surname><given-names>Yuan</given-names></name><name><surname>Peng</surname><given-names>Hua</given-names></name></person-group><article-title>﻿ <italic><tp:taxon-name><tp:taxon-name-part taxon-name-part-type="genus" reg="Carex">Carex</tp:taxon-name-part><tp:taxon-name-part taxon-name-part-type="species" reg="malipoensis">malipoensis</tp:taxon-name-part></tp:taxon-name></italic> (<tp:taxon-name><tp:taxon-name-part taxon-name-part-type="family">Cyperaceae</tp:taxon-name-part></tp:taxon-name>), a new species from southeast Yunnan, China</article-title><source>PhytoKeys</source><day>07</day><month>01</month><year>2022</year><volume>188</volume><fpage>19</fpage><lpage>29</lpage><pub-id pub-id-type="doi">10.3897/phytokeys.188.75401</pub-id></mixed-citation></tp:treatment-meta><tp:nomenclature><label>﻿</label><tp:taxon-name>
            <object-id xmlns:xlink="http://www.w3.org/1999/xlink" content-type="arpha" xlink:type="simple">AD0440CA-F598-5CBC-BEA8-277C16DBDDEF</object-id>
            <tp:taxon-name-part taxon-name-part-type="genus" reg="Carex">Carex</tp:taxon-name-part>
            <tp:taxon-name-part taxon-name-part-type="species" reg="malipoensis">malipoensis</tp:taxon-name-part>
            <object-id xmlns:xlink="http://www.w3.org/1999/xlink" content-type="ipni" xlink:type="simple">urn:lsid:ipni.org:names:77235050-1</object-id>
          </tp:taxon-name><tp:taxon-authority>Yuan Y. Li &amp; H. Peng</tp:taxon-authority><tp:taxon-status xmlns:xlink="http://www.w3.org/1999/xlink" xlink:type="simple">sp. nov.</tp:taxon-status><xref ref-type="fig" rid="F1">Figures 1</xref><xref ref-type="fig" rid="F2">, 2</xref></tp:nomenclature><tp:treatment-sec sec-type="material" id="SECID0EEAAG"><title>Type.</title><p>China. Yunnan Province, Malipo County, Mengdong Village, Xiangchunping, <named-content xmlns:xlink="http://www.w3.org/1999/xlink" content-type="dwc:verbatimCoordinates" xlink:type="simple"><named-content content-type="geo-json" specific-use="{&#34;type&#34;:&#34;Point&#34;,&#34;coordinates&#34;:[104.648358,22.910214]}" id="NCID0ENAAG" xlink:type="simple">22°54'36.77"N, 104°38'54.09"E</named-content></named-content>, alt. 1850 m, 5 December 2016, E.D. <italic>Liu et al. LiuED6425</italic> (holotype: KUN! Barcode 1433368; isotype: KUN! Barcode 1347669).</p><fig id="F1" position="float" orientation="portrait"><object-id xmlns:xlink="http://www.w3.org/1999/xlink" content-type="doi" xlink:type="simple">10.3897/phytokeys.188.75401.figure1</object-id><object-id xmlns:xlink="http://www.w3.org/1999/xlink" content-type="arpha" xlink:type="simple">D93271FF-D11A-567F-822F-901328FE45B7</object-id><label>Figure 1.</label><caption><p>Morphology of <italic><tp:taxon-name><tp:taxon-name-part taxon-name-part-type="genus" reg="Carex">Carex</tp:taxon-name-part><tp:taxon-name-part taxon-name-part-type="species" reg="malipoensis">malipoensis</tp:taxon-name-part></tp:taxon-name></italic><bold>A</bold> habitat <bold>B</bold> plant <bold>C</bold> rhizome <bold>D</bold> inflorescence <bold>E</bold> spike <bold>F</bold> leaf blade <bold>G</bold> sheath <bold>H</bold> the transverse veins <bold>I</bold> leaf margin <bold>J</bold> male glumes <bold>K</bold> female glume <bold>L</bold> utricles <bold>M</bold> achene. Scale bars: 2 mm. Photographed by X.X. Zhu (<bold>A, D, E</bold><italic>LiuED6425</italic>, <italic>LiuED5912</italic> KUN), Y.P. Chen (<bold>B, C, F, I</bold><italic>Y.P. Chen &amp; L.Q. Jiang MLP01</italic> KUN), and Y. Y. Li (<bold>G, H, J–K</bold><italic>Y.P. Chen &amp; L.Q. Jiang MLP01</italic> KUN; <bold>L, M</bold><italic>LiuED6425</italic> KUN).</p></caption><graphic xmlns:xlink="http://www.w3.org/1999/xlink" xlink:href="phytokeys-188-019-g001.jpg" position="float" orientation="portrait" xlink:type="simple" id="oo_631352.jpg"><uri content-type="original_file" xlink:type="simple">https://binary.pensoft.net/fig/631352</uri></graphic></fig></tp:treatment-sec><tp:treatment-sec sec-type="diagnosis" id="SECID0EYCAG"><title>Diagnosis.</title><p>The new species is most similar to <italic><tp:taxon-name><tp:taxon-name-part taxon-name-part-type="genus" reg="Carex">C.</tp:taxon-name-part><tp:taxon-name-part taxon-name-part-type="species" reg="trichophylla">trichophylla</tp:taxon-name-part></tp:taxon-name></italic><xref ref-type="bibr" rid="B19">Nelmes (1955)</xref>, but differs in inflorescences 20–45 cm long (vs. shorter than 15 cm in <italic><tp:taxon-name><tp:taxon-name-part taxon-name-part-type="genus" reg="Carex">C.</tp:taxon-name-part><tp:taxon-name-part taxon-name-part-type="species" reg="trichophylla">trichophylla</tp:taxon-name-part></tp:taxon-name></italic>), peduncles up to 9 cm long (vs. more or less exserted in <italic><tp:taxon-name><tp:taxon-name-part taxon-name-part-type="genus" reg="Carex">C.</tp:taxon-name-part><tp:taxon-name-part taxon-name-part-type="species" reg="trichophylla">trichophylla</tp:taxon-name-part></tp:taxon-name></italic>), spikes pendulous (vs. erect in <italic><tp:taxon-name><tp:taxon-name-part taxon-name-part-type="genus" reg="Carex">C.</tp:taxon-name-part><tp:taxon-name-part taxon-name-part-type="species" reg="trichophylla">trichophylla</tp:taxon-name-part></tp:taxon-name></italic>), female glumes hispidulous (vs. glabrous in <italic><tp:taxon-name><tp:taxon-name-part taxon-name-part-type="genus" reg="Carex">C.</tp:taxon-name-part><tp:taxon-name-part taxon-name-part-type="species" reg="trichophylla">trichophylla</tp:taxon-name-part></tp:taxon-name></italic>), utricles densely hispidulous (vs. glabrous below, adpressed-hispid above in <italic><tp:taxon-name><tp:taxon-name-part taxon-name-part-type="genus" reg="Carex">C.</tp:taxon-name-part><tp:taxon-name-part taxon-name-part-type="species" reg="trichophylla">trichophylla</tp:taxon-name-part></tp:taxon-name></italic>), and nutlets 4–4.5 mm long (vs. 2.25–2.5 mm long in <italic><tp:taxon-name><tp:taxon-name-part taxon-name-part-type="genus" reg="Carex">C.</tp:taxon-name-part><tp:taxon-name-part taxon-name-part-type="species" reg="trichophylla">trichophylla</tp:taxon-name-part></tp:taxon-name></italic>).</p><fig id="F2" position="float" orientation="portrait"><object-id xmlns:xlink="http://www.w3.org/1999/xlink" content-type="doi" xlink:type="simple">10.3897/phytokeys.188.75401.figure2</object-id><object-id xmlns:xlink="http://www.w3.org/1999/xlink" content-type="arpha" xlink:type="simple">B660CE29-95E8-546C-A242-DB76B03CDC90</object-id><label>Figure 2.</label><caption><p>Line drawing of <italic><tp:taxon-name><tp:taxon-name-part taxon-name-part-type="genus" reg="Carex">Carex</tp:taxon-name-part><tp:taxon-name-part taxon-name-part-type="species" reg="malipoensis">malipoensis</tp:taxon-name-part></tp:taxon-name></italic><bold>A</bold> habit <bold>B</bold> male glume <bold>C</bold> female glume <bold>D</bold> utricles <bold>E</bold> achene <bold>F</bold> part of blade, show the transverse veins. Scale bars: 6 cm (<bold>A</bold>); 2 mm (<bold>B–E</bold>). Drawn by Yuan Luo from the type specimen.</p></caption><graphic xmlns:xlink="http://www.w3.org/1999/xlink" xlink:href="phytokeys-188-019-g002.jpg" position="float" orientation="portrait" xlink:type="simple" id="oo_631353.jpg"><uri content-type="original_file" xlink:type="simple">https://binary.pensoft.net/fig/631353</uri></graphic></fig></tp:treatment-sec><tp:treatment-sec sec-type="description" id="SECID0EXGAG"><title>Description.</title><p>Rhizomes elongate. Culms tufted, 70–105 cm long, 2–4 mm in diam, obtusely trigonous, hispidulous, basal sheaths dark brown. Leaves 3–5, basal and cauline, loosely arranged; leaf blade elliptic, 12–28 × 2–3 cm, transverse veins prominent, margin hispidulous-villous, base round to cuneate, apex acute, greyish green when dried; sheaths 1.5–7 cm long, hispidulous, mouth hairy, not developed into prominent appendage. Involucral bracts leaf-like, longer than inflorescence, sheathing; panicles 20–45 × 3–5 cm, with 12–16 branches, single or binate; peduncles up to 9 cm long, reduced toward apex, tenuous, glabrous or slightly pubescent; inflorescence axes sharply trigonous, hairy on edges; bractlets glumiform, ca. 5 mm long, apex awned, awns 4–5 mm long; cladoprophylls utriculiform, 3–4 mm long; spikes bisexual, androgynous, 15–30 (–45) mm long; male part of spike much longer than female part; male part densely many flowered, ca. 2.5 mm wide; female part fewer flowered, 3–4.5 mm wide; male glumes oblong-lanceolate, 6–9 × 1.5–2 (–3.2) mm, awned; female glumes oblong-lanceolate, 3.8–4.2 mm long, pale brown, green at middle, apex acute, midrib extending into a scabrid awn. Utricles ovate-elliptic, 6–7.5 mm long, green to brown, veined, densely hispidulous, apex attenuating into a long beak, ca. 3 mm long, orifice oblique. Nutlets ca. 4 × 1.8–2 mm, dark brown, obovate-elliptic, trigonous. Stigmas 3.</p></tp:treatment-sec><tp:treatment-sec sec-type="phenology" id="SECID0E3GAG"><title>Phenology.</title><p>Flowering from November to December, and fruiting in May.</p></tp:treatment-sec><tp:treatment-sec sec-type="distribution" id="SECID0EBHAG"><title>Distribution.</title><p>The new species is currently known from Malipo County in southeast Yunnan at the Sino-Vietnamese border (Fig. <xref ref-type="fig" rid="F3">3</xref>).</p><fig id="F3" position="float" orientation="portrait"><object-id xmlns:xlink="http://www.w3.org/1999/xlink" content-type="doi" xlink:type="simple">10.3897/phytokeys.188.75401.figure3</object-id><object-id xmlns:xlink="http://www.w3.org/1999/xlink" content-type="arpha" xlink:type="simple">5659963A-E594-5082-8B11-4D6DD9C72B77</object-id><label>Figure 3.</label><caption><p>Distribution map of <italic><tp:taxon-name><tp:taxon-name-part taxon-name-part-type="genus" reg="Carex">Carex</tp:taxon-name-part><tp:taxon-name-part taxon-name-part-type="species" reg="malipoensis">malipoensis</tp:taxon-name-part></tp:taxon-name></italic> (▲) and <italic><tp:taxon-name><tp:taxon-name-part taxon-name-part-type="genus" reg="Carex">C.</tp:taxon-name-part><tp:taxon-name-part taxon-name-part-type="species" reg="trichophylla">trichophylla</tp:taxon-name-part></tp:taxon-name></italic> (•).</p></caption><graphic xmlns:xlink="http://www.w3.org/1999/xlink" xlink:href="phytokeys-188-019-g003.jpg" position="float" orientation="portrait" xlink:type="simple" id="oo_631354.jpg"><uri content-type="original_file" xlink:type="simple">https://binary.pensoft.net/fig/631354</uri></graphic></fig></tp:treatment-sec><tp:treatment-sec sec-type="habitat" id="SECID0EOIAG"><title>Habitat.</title><p>The new species usually grows in evergreen broad-leaved forests at altitudes of 1100–1850 m.</p></tp:treatment-sec><tp:treatment-sec sec-type="etymology" id="SECID0ETIAG"><title>Etymology.</title><p>The specific epithet refers to Malipo County of Yunnan Province, China, from where the type specimens were collected.</p></tp:treatment-sec><tp:treatment-sec sec-type="Common name (assigned here)" id="SECID0EYIAG"><title>Common name (assigned here).</title><p>Ma Li Po Tai Cao (麻栗坡薹草; Chinese name).</p></tp:treatment-sec><tp:treatment-sec sec-type="material" id="SECID0E4IAG"><title>Additional specimens examined (paratypes).</title><p>China. Yunnan: Maguan County, Ching-kou Loa-chün-shan, 7 December 1947, <italic>K.M. Feng 13677</italic> (KUN0368409; KUN1263725); Malipo County, Mengdong Village, 4 December 2016, <italic>E.D. Liu et al. LiuED 6336</italic> (KUN1433717), <italic>LiuED6403</italic> (KUN1433131); Malipo County, Laojunshan, Bailingyan, 13 May 2017, <italic>E.D. Liu et al. LiuED5912</italic> (KUN1340680); Malipo County, Tianbao Town, Bajiaoping Village,1 December 2018, <italic>Y.P. Chen &amp; L.Q. Jiang MLP01</italic> (KUN).</p></tp:treatment-sec><tp:treatment-sec sec-type="material" id="SECID0ENJAG"><title>Specimens examined of other species.</title><p><bold><italic><tp:taxon-name><tp:taxon-name-part taxon-name-part-type="genus" reg="Carex">Carex</tp:taxon-name-part><tp:taxon-name-part taxon-name-part-type="species" reg="atrivaginata">atrivaginata</tp:taxon-name-part></tp:taxon-name></italic></bold>: Vietnam. Chapa: <italic>Pételot</italic>, <italic>3179</italic> (P00277787, P00277788); <italic>E. Poilane</italic>, <italic>27084</italic> (MT00072452, MT00072458); <bold><italic><tp:taxon-name><tp:taxon-name-part taxon-name-part-type="genus" reg="Carex">C.</tp:taxon-name-part><tp:taxon-name-part taxon-name-part-type="species" reg="euprepes">euprepes</tp:taxon-name-part></tp:taxon-name></italic></bold>: LAOS. Tawieng, Chiengkwang: 2 April, 1932, <italic>Kerr</italic>, <italic>20927</italic> (BM001172101, K000291207, K000291208, K000291210, NY04059693, P00282617); <bold><italic><tp:taxon-name><tp:taxon-name-part taxon-name-part-type="genus" reg="Carex">C.</tp:taxon-name-part><tp:taxon-name-part taxon-name-part-type="species" reg="laosensis">laosensis</tp:taxon-name-part></tp:taxon-name></italic></bold>: Laos. Pak Munung, Wieng chan: 22 April, 1932, <italic>Kerr</italic>, <italic>21202</italic> (K000291209, K000291210, P00284722); <bold><italic><tp:taxon-name><tp:taxon-name-part taxon-name-part-type="genus" reg="Carex">C.</tp:taxon-name-part><tp:taxon-name-part taxon-name-part-type="species" reg="poilanei">poilanei</tp:taxon-name-part></tp:taxon-name></italic></bold>: LAOS. Phong Saly: 6 September, 1941, <italic>E. Poilane</italic>, <italic>25984</italic> (MT00117677); <italic>E. Poilane</italic>, <italic>32994</italic> (MT00072475); <bold><italic><tp:taxon-name><tp:taxon-name-part taxon-name-part-type="genus" reg="Carex">C.</tp:taxon-name-part><tp:taxon-name-part taxon-name-part-type="species" reg="tavoyensis">tavoyensis</tp:taxon-name-part></tp:taxon-name></italic></bold>: Myanmar. Padachaung, Tavoy. 3 April, 1921, <italic>P.T. Russell</italic>, <italic>1935</italic> (K000999214); <bold><italic><tp:taxon-name><tp:taxon-name-part taxon-name-part-type="genus" reg="Carex">C.</tp:taxon-name-part><tp:taxon-name-part taxon-name-part-type="species" reg="trichophylla">trichophylla</tp:taxon-name-part></tp:taxon-name></italic></bold>: Vietnam. Chapa (Fig. <xref ref-type="fig" rid="F3">3</xref>): 1 July, 1930, <italic>Pételot</italic>, <italic>5325</italic> (GH00027549, P00302178, P00302179, P00302180, US00087306); <bold><italic><tp:taxon-name><tp:taxon-name-part taxon-name-part-type="genus" reg="Carex">C.</tp:taxon-name-part><tp:taxon-name-part taxon-name-part-type="species" reg="zizaniifolia">zizaniifolia</tp:taxon-name-part></tp:taxon-name></italic></bold>: China. Yunnan, Pingbian: 1934, <italic>H. T. Tsai 62809</italic> (A00027543, IBSC0653006, KUN0368701, PE00030290).</p></tp:treatment-sec><tp:treatment-sec sec-type="conservation status" id="SECID0EZNAG"><title>Conservation status.</title><p>The new species is currently known from Maguan and Malipo Counties in Yunnan, China. Only six collections have been recorded since 1947. It may be classified as Endangered (<abbrev xmlns:xlink="http://www.w3.org/1999/xlink" xlink:title="Endangered" id="ABBRID0E6NAG" xlink:type="simple">EN</abbrev>) or Vulnerable (<abbrev xmlns:xlink="http://www.w3.org/1999/xlink" xlink:title="Vulnerable" id="ABBRID0EDOAG" xlink:type="simple">VU</abbrev>) according to the IUCN Red List criteria(<xref ref-type="bibr" rid="B5">IUCN 2012</xref>). However, collections of <italic><tp:taxon-name><tp:taxon-name-part taxon-name-part-type="genus" reg="Carex">Carex</tp:taxon-name-part></tp:taxon-name></italic> are often deficient, and a solid suggestion is needed based on a comprehensive investigation about the new species. Therefore, we suggest to characterize the conservation status of <italic><tp:taxon-name><tp:taxon-name-part taxon-name-part-type="genus" reg="Carex">C.</tp:taxon-name-part><tp:taxon-name-part taxon-name-part-type="species" reg="malipoensis">malipoensis</tp:taxon-name-part></tp:taxon-name></italic> as Data Deficient (<abbrev xmlns:xlink="http://www.w3.org/1999/xlink" xlink:title="Data Deficient" id="ABBRID0E4OAG" xlink:type="simple">DD</abbrev>) at present.</p></tp:treatment-sec><ref-list><ref id="B19"><mixed-citation xmlns:xlink="http://www.w3.org/1999/xlink" xlink:type="simple"><person-group><name name-style="western"><surname>Nelmes</surname><given-names>E</given-names></name></person-group> (<year>1955</year>) The Genus <italic><tp:taxon-name><tp:taxon-name-part taxon-name-part-type="genus">Carex</tp:taxon-name-part></tp:taxon-name></italic> in Indo-China, including Thailand and Lower Burma. Mémoires du Muséum National d’Histoire Naturelle Nouvelle Série Série B, Botanique. Editions Du Musém, Paris, 103–108.</mixed-citation></ref><ref id="B5"><mixed-citation xmlns:xlink="http://www.w3.org/1999/xlink" xlink:type="simple"><institution xlink:type="simple">IUCN</institution> (<year>2012</year>) <source>IUCN Red List Categories and Criteria, Version 3.1. 2 ed.</source><publisher-name>Gland</publisher-name>, <publisher-loc>Switzerland and Cambridge, UK</publisher-loc>, <size units="page">32 pp</size>.</mixed-citation></ref></ref-list></tp:taxon-treatment>
